# Supplementary material for: Feather Corticosterone Measurements of Greater Flamingos Living under Different Forms of Flight Restraint
Source: Animals (Basel). 2020 Apr 1;10(4):605. doi: 10.3390/ani10040605 (PMC7222806; doi:10.3390/ani10040605)
Supplement: Supplementary file 1 [file animals-10-00605-s001.zip]

Archive with 1 entries (1 files):
- Activity budgets.docx
